# Supplementary material for: Antimicrobial and quorum sensing interference of a cysteine- and arginine-deleted linear Tachyplesin analog (CRDT) against Staphylococcus aureus and Pseudomonas aeruginosa
Source: PLoS One. 2025 Oct 10;20(10):e0334547. doi: 10.1371/journal.pone.0334547 (PMC12513661; doi:10.1371/journal.pone.0334547)
Supplement: S1 File — This file contains raw and processed per-replicate qRT-PCR data for algD, pelA (P. aeruginosa) and sarA, agrA, and hla (S. aureus) of the test compound (n = 3 replicates/condition). Columns include gene, condition, replicate, log10 fold change, ΔΔCt, and fold-change values. (CSV) [file pone.0334547.s002.csv]

SA_qRT-PCR_-__Ct_raw_data__per_replicate_
gene	condition	replicate	log10FC	DeltaDeltaCt	FoldChange_2^-ΔΔCt	FoldChange_2^-ΔΔCt (FoldChange_10^log10)
sarA	1/8× MIC	1	-0.598	1.9865	0.2523	0.2523
sarA	1/8× MIC	2	-0.526	1.7473	0.2979	0.2979
sarA	1/8× MIC	3	-1.059	3.5179	0.0873	0.0873
sarA	1/4× MIC	1	-1.738	5.7735	0.0183	0.0183
sarA	1/4× MIC	2	-2.276	7.5607	0.0053	0.0053
sarA	1/4× MIC	3	-1.893	6.2884	0.0128	0.0128
sarA	1/2× MIC	1	-2.387	7.9294	0.0041	0.0041
sarA	1/2× MIC	2	-2.959	9.8296	0.0011	0.0011
sarA	1/2× MIC	3	-2.824	9.3811	0.0015	0.0015
agrA	1/8× MIC	1	-0.693	2.3021	0.2028	0.2028
agrA	1/8× MIC	2	-0.638	2.1194	0.2301	0.2301
agrA	1/8× MIC	3	-1.149	3.8169	0.071	0.071
agrA	1/4× MIC	1	-1.971	6.5475	0.0107	0.0107
agrA	1/4× MIC	2	-2.337	7.7633	0.0046	0.0046
agrA	1/4× MIC	3	-1.804	5.9928	0.0157	0.0157
agrA	1/2× MIC	1	-2.824	9.3811	0.0015	0.0015
agrA	1/2× MIC	2	-3.301	10.9657	0.0005	0.0005
agrA	1/2× MIC	3	-3	9.9658	0.001	0.001
hla	1/8× MIC	1	-0.812	2.6974	0.1542	0.1542
hla	1/8× MIC	2	-0.788	2.6177	0.1629	0.1629
hla	1/8× MIC	3	-0.949	3.1525	0.1125	0.1125
hla	1/4× MIC	1	-1.678	5.5742	0.021	0.021
hla	1/4× MIC	2	-1.971	6.5475	0.0107	0.0107
hla	1/4× MIC	3	-1.979	6.5741	0.0105	0.0105
hla	1/2× MIC	1	-2.538	8.4311	0.0029	0.0029
hla	1/2× MIC	2	-2.77	9.2017	0.0017	0.0017
hla	1/2× MIC	3	-2.824	9.3811	0.0015	0.0015
